# Supplementary material for: S6K1 Controls DNA Damage Signaling Modulated by the MRN Complex to Induce Radioresistance in Lung Cancer
Source: Int J Mol Sci. 2024 Sep 28;25(19):10461. doi: 10.3390/ijms251910461 (PMC11477310; doi:10.3390/ijms251910461)
Supplement: Supplementary file 1 [file ijms-25-10461-s001.zip]

Archive with 1 entries (1 files):
- ijms-3186904-supplementary.pdf
